# Supplementary material for: Molecular Cloning, Characterization, and Function of Insulin-Related Peptide 1 (IRP1) in the Haliotis discus hanna
Source: Genes (Basel). 2024 Jul 22;15(7):960. doi: 10.3390/genes15070960 (PMC11275868; doi:10.3390/genes15070960)
Supplement: Supplementary file 1 [file genes-15-00960-s001.zip]

Archive with 1 entries (1 files):
- genes-3028837-supplementary.xlsx
