# Supplementary material for: Molecular Cloning, Characterization, and Function of Insulin-Related Peptide 1 (IRP1) in the Haliotis discus hanna
Source: Genes (Basel). 2024 Jul 22;15(7):960. doi: 10.3390/genes15070960 (PMC11275868; doi:10.3390/genes15070960)
Supplement: Supplementary file 1 [file genes-15-00960-s001.zip › genes-3028837-supplementary.xlsx]

## Sheet: Sheet1
Accession	-10lgP	Coverage (%)	Coverage (%) IRP-GST1	Area IRP-GST	#Peptides	#Unique	#Spec IRP-GST	Avg. Mass	swiss-
HDH_T22075	188.79	7	7	828.44	11	11	14	256466	Collagen alpha-3(VI) chain OS=Homo sapiens GN=COL6A3 PE=1 SV=5
HDH_T27104	153.19	40	40	634.84	9	9	10	35932	Glyoxylate reductase/hydroxypyruvate reductase OS=Homo sapiens GN=GRHPR PE=1 SV=1
HDH_T22424	150.96	3	3	157.91	8	8	8	436257	Apolipophorins OS=Locusta migratoria PE=1 SV=2
HDH_T15093	179.96	24	24	1154.7	7	7	11	32410	Neural/ectodermal development factor IMP-L2 OS=Drosophila melanogaster GN=ImpL2 PE=1 SV=4
HDH_T06503	143.52	35	35	673.39	7	7	10	28891	40S ribosomal protein S6 OS=Aplysia californica GN=RPS6 PE=2 SV=1
HDH_T01128	174.96	34	34	1234.9	6	6	10	18864	ATP-dependent 6-phosphofructokinase, liver type OS=Rattus norvegicus GN=Pfkl PE=2 SV=3
HDH_T11701	140.39	28	28	295.54	7	6	8	23061	Glutathione S-transferase OS=Musca domestica PE=2 SV=1
HDH_T11697	132.5	15	15	457.46	5	5	7	36447	Prostaglandin reductase 1 OS=Rattus norvegicus GN=Ptgr1 PE=2 SV=3
HDH_T01299	122.13	10	10	181.56	5	5	7	93601	Putative amine oxidase [copper-containing] OS=Pinctada margaritifera PE=1 SV=1
HDH_T23986	121.09	13	13	425.24	5	5	6	50036	Mitochondrial enolase superfamily member 1 OS=Xenopus laevis GN=enosf1 PE=2 SV=1
HDH_T26597	116.12	21	21	892.12	5	5	6	22348	40S ribosomal protein S9 OS=Rattus norvegicus GN=Rps9 PE=1 SV=4
HDH_T08662	91.23	14	14	404.95	4	4	5	46411	Alpha-L-fucosidase OS=Branchiostoma floridae GN=BRAFLDRAFT_56888 PE=3 SV=2
HDH_T24825	120.24	22	22	169.24	4	4	4	26644	40S ribosomal protein S3 OS=Sus scrofa GN=RPS3 PE=1 SV=1
HDH_T11258	118.39	6	6	94.327	4	4	4	147294	Neuroglian OS=Drosophila melanogaster GN=Nrg PE=1 SV=2
HDH_T22073	98.3	3	3	206.24	4	4	4	187063	Collagen alpha-4(VI) chain OS=Mus musculus GN=Col6a4 PE=1 SV=2
HDH_T13085	83.92	30	30	17.027	4	4	4	23386	Probable alpha-ketoglutarate-dependent hypophosphite dioxygenase OS=Pseudomonas stutzeri GN=htxA PE=3 SV=1
HDH_T15358	79.65	12	12	232.03	4	4	4	36575	Estradiol 17 beta-dehydrogenase 5 OS=Mus musculus GN=Akr1c6 PE=1 SV=1
HDH_T16469	119.27	32	32	558.36	3	3	7	11663	PDZ and LIM domain protein 4 OS=Gallus gallus GN=PDLIM4 PE=2 SV=1
HDH_T02297	103.19	32	32	108	3	3	5	14391	15-hydroxyprostaglandin dehydrogenase [NAD(+)] OS=Homo sapiens GN=HPGD PE=1 SV=1
HDH_T22332	103.19	18	18	108	3	3	5	26858	15-hydroxyprostaglandin dehydrogenase [NAD(+)] OS=Bos taurus GN=HPGD PE=2 SV=1
HDH_T25827	102.25	13	13	1019.7	3	3	5	36533	40S ribosomal protein SA OS=Pinctada fucata PE=2 SV=1
HDH_T12149	99.41	65	65	253.87	3	3	5	6251	Gelsolin-like protein 1 OS=Lumbricus terrestris GN=AM PE=1 SV=1
HDH_T10692	92.97	11	11	315.08	3	3	5	28308	Uncharacterized oxidoreductase TM_0325 OS=Thermotoga maritima (strain ATCC 43589 / MSB8 / DSM 3109 / JCM 10099) GN=TM_0325 PE=3 SV=1
HDH_T05425	82.51	44	44	90.887	3	3	5	13652	-
HDH_T28274	62.76	3	3	15876	3	3	5	50006	Low-density lipoprotein receptor-related protein 2 OS=Mus musculus GN=Lrp2 PE=1 SV=1
HDH_T20020	88.43	15	15	365.33	3	3	4	32393	Phytanoyl-CoA dioxygenase domain-containing protein 1 OS=Mus musculus GN=Phyhd1 PE=2 SV=2
HDH_T24639	81.67	22	22	164.99	3	3	4	24519	Protein lethal(2)essential for life OS=Drosophila melanogaster GN=l(2)efl PE=1 SV=1
HDH_T10851	77.65	18	18	117.1	3	3	4	31849	Ectoine dioxygenase OS=Streptomyces coelicolor (strain ATCC BAA-471 / A3(2) / M145) GN=ectD PE=3 SV=2
HDH_T24007	66.35	8	8	14012	3	3	4	34622	-
HDH_T23377	113.4	2	2	62.296	3	3	3	201072	Poly(ADP-ribose) polymerase pme-5 OS=Caenorhabditis elegans GN=pme-5 PE=2 SV=1
HDH_T17732	109.44	50	50	125.38	3	3	3	11332	60S acidic ribosomal protein P2 OS=Cryptochiton stelleri PE=3 SV=1
HDH_T06032	106.19	10	10	220.24	3	3	3	33772	Epoxide hydrolase 4 OS=Mus musculus GN=Ephx4 PE=2 SV=2
HDH_T02837	105.8	7	7	48.636	3	3	3	82200	Eukaryotic translation initiation factor 3 subunit B OS=Bos taurus GN=EIF3B PE=2 SV=1
HDH_T26041	94.31	9	9	159.89	3	3	3	60623	Eukaryotic translation initiation factor 3 subunit D OS=Danio rerio GN=eif3d PE=2 SV=1
HDH_T25450	90.3	6	6	7.2911	3	3	3	75691	Long-chain-fatty-acid--CoA ligase 1 OS=Cavia porcellus GN=ACSL1 PE=2 SV=1
HDH_T19744	82.64	6	6	85.984	3	3	3	94205	Poly [ADP-ribose] polymerase 1 OS=Cricetulus griseus GN=PARP1 PE=2 SV=3
HDH_T24819	192.17	10	10	77.384	7	2	15	69558	Heat shock 70 kDa protein 1 OS=Oryzias latipes PE=3 SV=1
HDH_T04243	141.02	15	15	1311.3	4	2	13	18589	78 kDa glucose-regulated protein homolog OS=Saccharomyces cerevisiae (strain ATCC 204508 / S288c) GN=KAR2 PE=1 SV=1
HDH_T05010	110.92	8	8	441.17	3	2	4	44184	Eukaryotic initiation factor 4A OS=Drosophila melanogaster GN=eIF-4a PE=1 SV=3
HDH_T14160	84.71	12	12	404.44	2	2	4	22960	Probable serine carboxypeptidase CPVL OS=Homo sapiens GN=CPVL PE=1 SV=2
HDH_T11704	122.24	24	24	91.731	3	2	3	23111	Glutathione S-transferase OS=Musca domestica PE=2 SV=1
HDH_T13343	92.98	11	11	149.85	3	2	3	57265	Iduronate 2-sulfatase OS=Mus musculus GN=Ids PE=2 SV=3
HDH_T05046	109.44	3	3	659.83	2	2	3	47383	Adenosylhomocysteinase OS=Anopheles gambiae GN=Ahcy13 PE=2 SV=2
HDH_T22949	98.86	27	27	120.12	2	2	3	14472	Histone H2AX OS=Mus musculus GN=H2afx PE=1 SV=2
HDH_T19979	95.03	1	1	77.769	2	2	3	482355	Ryanodine receptor 44F OS=Drosophila melanogaster GN=Rya-r44F PE=1 SV=3
HDH_T04676	89.53	43	43	72.101	2	2	3	9191	30S ribosomal protein S16 OS=Shigella sonnei (strain Ss046) GN=rpsP PE=3 SV=1
HDH_T09055	85.54	9	9	50.788	2	2	3	38415	IST1 homolog OS=Homo sapiens GN=IST1 PE=1 SV=1
HDH_T17182	81.72	10	10	577.55	2	2	3	12980	Macrophage migration inhibitory factor OS=Rattus norvegicus GN=Mif PE=1 SV=4
HDH_T00045	77.17	8	8	115.97	2	2	3	36029	Arylsulfatase B OS=Rattus norvegicus GN=Arsb PE=2 SV=2
HDH_T22775	74.81	8	8	57.524	2	2	3	41175	2'-5'-oligoadenylate synthase 3 OS=Mus musculus GN=Oas3 PE=2 SV=1
HDH_T12380	67.11	30	30	540.19	2	2	3	15374	Histone H3 OS=Urechis caupo PE=1 SV=2
HDH_T13060	62.66	36	36	131.92	2	2	3	9155	V-type proton ATPase catalytic subunit A OS=Aedes albopictus GN=VhaA PE=2 SV=1
HDH_T27311	61.53	11	11	86.649	2	2	3	26947	Triosephosphate isomerase OS=Canis familiaris GN=TPI1 PE=1 SV=3
HDH_T13786	50.18	2	2	14931	2	2	3	148304	U2 snRNP component prp10 OS=Schizosaccharomyces pombe (strain 972 / ATCC 24843) GN=prp10 PE=1 SV=3
HDH_T13425	100.9	6	6	55.42	2	2	2	61634	Glycylpeptide N-tetradecanoyltransferase 2 OS=Homo sapiens GN=NMT2 PE=1 SV=1
HDH_T26589	94.14	7	7	124.62	2	2	2	46495	COP9 signalosome complex subunit 4 OS=Sus scrofa GN=COPS4 PE=2 SV=1
HDH_T26957	91.97	8	8	55.623	2	2	2	54008	Nucleolin OS=Xenopus laevis GN=ncl PE=2 SV=3
HDH_T18655	90.32	15	15	89.188	2	2	2	25959	Trimethyllysine dioxygenase, mitochondrial OS=Homo sapiens GN=TMLHE PE=1 SV=1
HDH_T08353	89.08	4	4	109.7	2	2	2	79608	Ribosomal protein S6 kinase alpha-1 OS=Homo sapiens GN=RPS6KA1 PE=1 SV=2
HDH_T00571	86.67	23	23	108.99	2	2	2	15061	Inactive pancreatic lipase-related protein 1 OS=Canis familiaris GN=PNLIPRP1 PE=1 SV=2
HDH_T10464	83	4	4	210.34	2	2	2	77136	Far upstream element-binding protein 1 OS=Rattus norvegicus GN=Fubp1 PE=1 SV=1
HDH_T14427	78.66	12	12	165.83	2	2	2	29130	Williams-Beuren syndrome chromosomal region 27 protein OS=Homo sapiens GN=WBSCR27 PE=1 SV=2
HDH_T27987	78.36	13	13	47.705	2	2	2	28276	COP9 signalosome complex subunit 7b OS=Homo sapiens GN=COPS7B PE=1 SV=1
HDH_T13062	76.41	16	16	193.36	2	2	2	12804	40S ribosomal protein S25 OS=Branchiostoma belcheri GN=RPS25 PE=2 SV=1
HDH_T15145	75.55	27	27	158.89	2	2	2	12218	Alpha-centractin OS=Rattus norvegicus GN=Actr1a PE=1 SV=1
HDH_T05433	73.11	6	6	30.078	2	2	2	50774	Innexin unc-9 OS=Caenorhabditis elegans GN=unc-9 PE=2 SV=1
HDH_T27913	72.86	3	3	518.91	2	2	2	99820	Trifunctional purine biosynthetic protein adenosine-3 OS=Gallus gallus GN=GART PE=2 SV=1
HDH_T26029	67.85	15	15	137.49	2	2	2	15334	40S ribosomal protein S24 OS=Takifugu rubripes GN=rps24 PE=3 SV=1
HDH_T25213	67.68	7	7	54.874	2	2	2	53560	Lysosomal Pro-X carboxypeptidase OS=Pongo abelii GN=PRCP PE=2 SV=1
HDH_T21328	67.57	12	12	197.83	2	2	2	22709	Mammalian ependymin-related protein 1 OS=Mus musculus GN=Epdr1 PE=2 SV=1
HDH_T21934	67.41	4	4	68.62	2	2	2	71224	Spermatogenesis-associated serine-rich protein 2 OS=Mus musculus GN=Spats2 PE=1 SV=1
HDH_T28630	66.26	11	11	44.98	2	2	2	38187	GMP reductase 2 OS=Homo sapiens GN=GMPR2 PE=1 SV=1
HDH_T17764	65.76	8	8	34.924	2	2	2	41813	Collagen alpha-1(XXII) chain OS=Homo sapiens GN=COL22A1 PE=2 SV=2
HDH_T17757	64.39	4	4	76.093	2	2	2	74096	Sulfotransferase 1A4 OS=Homo sapiens GN=SULT1A4 PE=1 SV=1
HDH_T04744	63.67	13	13	416.2	2	2	2	12486	Glycogen debranching enzyme OS=Oryctolagus cuniculus GN=AGL PE=1 SV=1
HDH_T15630	63.41	8	8	83.002	2	2	2	53236	Protein kinase C and casein kinase substrate in neurons protein 2 OS=Mus musculus GN=Pacsin2 PE=1 SV=1
HDH_T10811	62.5	1	1	49.2	2	2	2	178789	GTPase-activating protein and VPS9 domain-containing protein 1 OS=Mus musculus GN=Gapvd1 PE=1 SV=2
HDH_T28561	58.61	2	2	17.219	2	2	2	179940	CD109 antigen OS=Homo sapiens GN=CD109 PE=1 SV=2
HDH_T06805	57.53	12	12	94.791	2	2	2	30927	Glutathione S-transferase omega-1 OS=Rattus norvegicus GN=Gsto1 PE=1 SV=2
HDH_T11708	57.5	11	11	65.772	2	2	2	22871	Glutathione S-transferase 1 OS=Ascaris suum GN=GST1 PE=1 SV=3
HDH_T27685	56.35	2	2	10.031	2	2	2	186980	Eukaryotic translation initiation factor 4 gamma 3 OS=Mus musculus GN=Eif4g3 PE=1 SV=2
HDH_T26188	53.97	4	4	0	2	2	2	79858	Probable ATP-dependent RNA helicase DDX5 OS=Homo sapiens GN=DDX5 PE=1 SV=1
